# Supplementary material for: Heterotic quantitative trait loci analysis and genomic prediction of seedling biomass-related traits in maize triple testcross populations
Source: Plant Methods. 2021 Jul 30;17:85. doi: 10.1186/s13007-021-00785-8 (PMC8325263; doi:10.1186/s13007-021-00785-8)
Supplement: Supplementary file 1 — Additional file 1: Table S1. Analysis of variance for seedling BRTs in TC populations based on BLUEs. LL: leaf length, LW: leaf width, LA: leaf area, SDW: seedling dry weight. *, **, and *** represent significance at the 0.05, 0.01, and 0.001 levels, respectively. Table S2. Variance components and heritability of BRTs. LL: leaf length, LW: leaf width, LA: leaf area, SDW: seedling dry weight. Table S3. Information of linkage map constructed. Chr.: chromosome ID. [file 13007_2021_785_MOESM1_ESM.xlsx]

## Sheet: Table S1
Table S1. Analysis of variance for seedling BRTs in TC populations based on BLUEs. LL: leaf length, LW: leaf width, LA: leaf area, SDW: seedling dry weight. *, **, and *** represent significance at the 0.05, 0.01, and 0.001 levels, respectively.
Traits	Source of variation	df	Sum of square	Mean square	F value	Probability (>F)	Significance
LL	TC population	2	27	13.6	0.063	0.939
	Plot	121	46225	382	1.77	9.44e-05	***
	Residuals	242	52226	215.8
LW	TC population	2	101	50.49	31.045	9.97e-13	***
	Plot	121	586.2	4.84	2.979	2.89e-13	***
	Residuals	242	393.5	1.63
LA	TC population	2	49.9	24.947	4.934	0.00794	**
	Plot	121	2017	16.669	3.297	1.63e-15	***
	Residuals	242	1223.7	5.056
SDW	TC population	2	9.15	4.576	26.496	3.93e-11	***
	Plot	121	41.01	0.339	1.963	4.95e-06	***
	Residuals	242	41.8	0.173

## Sheet: Table S2
Table S2. Variance components and heritability of BRTs. LL: leaf length, LW: leaf width, LA: leaf area, SDW: seedling dry weight.
Traits				h2	H2
LL	29.5945	0	0	0.100857	0.100857
LW	0.866802	0.233559	0	0.358808	0.358808
LA	3.32832	0.0948239	0	0.352208	0.352208
SDW	0.0970902	0.0286339	0.0123716	0.441915	0.485401

## Sheet: Table S3
Table S3. Information of linkage map constructed. Chr.: chromosome ID.
Chr.	Marker name	Genentic position (cM)	Marker Interval (cM)
1	umc2100	0	0
1	umc1605	3.79	3.79
1	bnl6.32	7.68	3.89
1	phi064	17.39	9.71
1	lim228	23.16	5.77
1	umc1331	27.11	3.95
1	csu1089	28.59	1.48
1	umc2045	29.92	1.33
1	S1_294729082	47.72	17.8
1	umc1630	50.08	2.36
1	umc86a	50.98	0.9
1	umc84a	51.4	0.42
1	umc1744	53.65	2.25
1	S1_291790430	63.67	10.02
1	umc1118	67.4	3.73
1	npi241a	73.2	5.8
1	umc1111	75.57	2.37
1	umc1129	78.14	2.57
1	bnl8.29a	80.36	2.22
1	umc1681	81.44	1.08
1	umc1421	86.09	4.65
1	InDel32	89.34	3.25
1	umc1553	92.01	2.67
1	npi238	93.75	1.74
1	cdo87b	94.68	0.93
1	mmp195g	99.24	4.56
1	PAV114	105.77	6.53
1	S1_286360060	109.7	3.93
1	phi265454	112.56	2.86
1	S1_282899897	119.71	7.15
1	umc161a	119.71	0
1	lim39	131.18	11.47
1	mmp87	138.31	7.13
1	lim99a	143.16	4.85
1	npi282b	144.4	1.24
1	lim78	146.34	1.94
1	uaz130a	150.17	3.83
1	S1_276691715	152.66	2.49
1	S1_275249380	153.91	1.25
1	rz630a	157.04	3.13
1	npi407	160.1	3.06
1	mmp172	161.42	1.32
1	bnlg1671	163.11	1.69
1	mmp83	166.89	3.78
1	umc2149	167.3	0.41
1	mmp141	171.5	4.2
1	nfa103a	172.99	1.49
1	PAV89	175.88	2.89
1	cdo122a	181.99	6.11
1	umc107a	182.62	0.63
1	S1_267544897	183.34	0.72
1	umc1431	184.27	0.93
1	csu554a	190.21	5.94
1	umc1082	198.78	8.57
1	umc197a	203.66	4.88
1	msu2	205.84	2.18
1	InDel29	208.39	2.55
1	S1_259930577	213.11	4.72
1	umc140a	216.06	2.95
1	csu222a	217.37	1.31
1	bnlg1331	217.63	0.26
1	phi011	221.61	3.98
1	umc2047	224.86	3.25
1	chrom7	229.1	4.24
1	PAV2	238.88	9.78
1	PAV7	249.88	11
1	PAV45	256.09	6.21
1	rz403	273.28	17.19
1	csu696	277.51	4.23
1	cdj2	281.58	4.07
1	ufg53	284.42	2.84
1	umc1383	290.3	5.88
1	S1_246722353	292.31	2.01
1	S1_246722368	292.31	0
1	umc1991	296	3.69
1	an1	303.97	7.97
1	umc1928	305.58	1.61
1	umc1446	307.18	1.6
1	csh4	309.74	2.56
1	umc1838	311.69	1.95
1	umc2181	314.45	2.76
1	npi255	315.15	0.7
1	InDel27	317.39	2.24
1	umc1955	321.09	3.7
1	S1_235909625	322.08	0.99
1	S1_235909649	322.08	0
1	npi120	325.72	3.64
1	lim254	331.46	5.74
1	umc83a	334.52	3.06
1	bnlg2228	335.67	1.15
1	InDel150	339.69	4.02
1	mmp99	343.96	4.27
1	cdo98b	349.25	5.29
1	umc128	353.45	4.2
1	umc1245	353.9	0.45
1	umc37a	356.72	2.82
1	npi447a	359.97	3.25
1	phi002	360.44	0.47
1	bcd386a	362.27	1.83
1	umc1147	365.4	3.13
1	umc1128	368.27	2.87
1	bcd207a	371.53	3.26
1	bnlg1025	374.72	3.19
1	InDel151	376.29	1.57
1	php20661	376.72	0.43
1	mmp173	380.75	4.03
1	mmp189	383.61	2.86
1	lim442	388.42	4.81
1	umc23a	400.42	12
1	bnlg1556	410.61	10.19
1	umc1358	414.6	3.99
1	bcd98a	417.99	3.39
1	php20855	420.17	2.18
1	csu374b	425.37	5.2
1	umc1925	437.63	12.26
1	asg62	438.4	0.77
1	csu1132	441.27	2.87
1	uaz147b	444.21	2.94
1	ufg50	446.32	2.11
1	umc1924	450.38	4.06
1	S1_196440834	452.54	2.16
1	php20644	455.31	2.77
1	mmp123	461.01	5.7
1	asg16b	465.42	4.41
1	umc58	467.83	2.41
1	ntf1	473.09	5.26
1	umc2151	480.06	6.97
1	psr152a	484.61	4.55
1	bnlg1615	487.02	2.41
1	umc1919	488.91	1.89
1	umc1748	491.23	2.32
1	umc1396	495.39	4.16
1	mmp156	499.85	4.46
1	umc1123	508.41	8.56
1	bnlg1598	510.81	2.4
1	bnlg2057	515.38	4.57
1	umc1811	516.53	1.15
1	asg58	517.28	0.75
1	php20654	518.97	1.69
1	bnl5.59	521.42	2.45
1	umc1590	524.98	3.56
1	myb6	527.14	2.16
1	umc1972	536.67	9.53
1	umc67a	542.58	5.91
1	isu146	547.49	4.91
1	uaz276	552.07	4.58
1	hac101b	555.53	3.46
1	umc1601	558.71	3.18
1	umc1321	559.25	0.54
1	umc1603	561.29	2.04
1	umc1906	564.34	3.05
1	umc1395	566.23	1.89
1	mmp124	567.21	0.98
1	InDel24	570.19	2.98
1	InDel23	576.73	6.54
1	S1_121544970	578	1.27
1	S1_121545002	578	0
1	S1_126659472	578.25	0.25
1	S1_147895404	579.5	1.25
1	umc1124	582.93	3.43
1	cdo344c	586.7	3.77
1	umc1703	588.96	2.26
1	umc1676	591.54	2.58
1	mmp101	593.81	2.27
1	uaz246c	595.43	1.62
1	mmp143	596.81	1.38
1	csu1138	597.76	0.95
1	umc1076	598.65	0.89
1	PAV62	607.99	9.34
1	PAV41	627.34	19.35
1	InDel22	649.74	22.4
1	umc1515	655.18	5.44
1	mmp39	660.78	5.6
1	umc2025	668.2	7.42
1	mmp61	670.72	2.52
1	lim497	671.87	1.15
1	csu3	679.38	7.51
1	asg3	682.69	3.31
1	InDel21	684.04	1.35
1	bnlg2295	688.1	4.06
1	bnl9.11b	694.86	6.76
1	bnlg1811	699.16	4.3
1	ufg43	701.89	2.73
1	isu061b	706.38	4.49
1	csu207	710.25	3.87
1	InDel20	716.66	6.41
1	isu041b	720.66	4
1	ufg13b	728.32	7.66
1	ufg77	731.92	3.6
1	asg30b	738.48	6.56
1	umc1169	741.86	3.38
1	S1_58739851	742.8	0.94
1	asg75	742.8	0
1	umc1849	744.24	1.44
1	bnlg2238	752.97	8.73
1	cdo938a	756.46	3.49
1	mmp56	758.43	1.97
1	mmp100	766.77	8.34
1	PAV59	781.95	15.18
1	PAV60	788.63	6.68
1	lim432	793.27	4.64
1	S1_52921116	793.27	0
1	mmp151a	797.73	4.46
1	umc1598	803.76	6.03
1	bnlg1866	804.31	0.55
1	ndp1	805.89	1.58
1	mmp133	808.36	2.47
1	mmp23	808.36	0
1	ndp2	811.9	3.54
1	asg35b	820.2	8.3
1	umc13	822.96	2.76
1	InDel18	824.21	1.25
1	InDel168	828.66	4.45
1	InDel165	829.95	1.29
1	umc1021	833.25	3.3
1	bnlg1203	834.39	1.14
1	umc1479	836.17	1.78
1	npi242b	838.46	2.29
1	umc1397	847.13	8.67
1	mmp66	849.1	1.97
1	umc230	854.7	5.6
1	umc11a	855.12	0.42
1	npi439a	856.38	1.26
1	umc1403	862.45	6.07
1	umc1073	864.33	1.88
1	lim122	867.41	3.08
1	cdo1387b	870.78	3.37
1	S1_29254949	874.63	3.85
1	umc76	874.63	0
1	InDel16	875.84	1.21
1	npi403b	888.83	12.99
1	bnlg1953	900.26	11.43
1	bnlg1127	902.33	2.07
1	mmp135	903.53	1.2
1	umc1976	908.05	4.52
1	S1_19590912	910.44	2.39
1	InDel15	925.21	14.77
1	lim504	941.21	16
1	php20640	945.83	4.62
1	bnlg1429	949.14	3.31
1	umc1568	950.74	1.6
1	PAV71	958.73	7.99
1	InDel1	968.8	10.07
1	umc1166	976.94	8.14
1	csu1171	982.78	5.84
1	mmp68	986.51	3.73
1	bm3	993.94	7.43
1	umc157	994.77	0.83
1	npi579b	997.04	2.27
1	umc1160	1000.02	2.98
1	umc1685	1004.61	4.59
1	mmp93	1004.79	0.18
1	php20689	1006.42	1.63
1	S1_10096204	1008.42	2
1	S1_9526267	1011.38	2.96
1	php20603	1015.19	3.81
1	umc1977	1017.6	2.41
1	S1_8355740	1018.52	0.92
1	InDel14	1020.88	2.36
1	umc1071	1022.49	1.61
1	umc1269	1023.39	0.9
1	umc1363	1025.27	1.88
1	bnlg1014	1026.18	0.91
1	ufg34	1031.95	5.77
1	ufg32	1033.5	1.55
1	ufg33	1034.3	0.8
1	ufg31	1034.7	0.4
1	php20537b	1036.34	1.64
1	npi415	1038.74	2.4
1	asg31	1039.35	0.61
1	cdo1081b	1046.34	6.99
1	mmp49	1047.93	1.59
1	lim179	1055.67	7.74
1	umc94a	1063.99	8.32
1	mmp102	1070.7	6.71
1	bnl5.62a	1073.62	2.92
1	umc1566	1078.99	5.37
1	umc1177	1084.61	5.62
1	tub1	1090.16	5.55
1	umc1354	1092.13	1.97
2	umc1696	0	0
2	phi101049	3.53	3.53
2	ufg55	4.47	0.94
2	nfa103b	7.11	2.64
2	lim104	8.65	1.54
2	bnl17.14	12.38	3.73
2	mmp183	18.79	6.41
2	umc2184	20.92	2.13
2	umc36a	31.12	10.2
2	bnlg1893	36.96	5.84
2	bnlg469b	41.41	4.45
2	mmp195e	52.41	11
2	PAV105	65.18	12.77
2	PAV32	70.95	5.77
2	PAV36	76.37	5.42
2	PAV130	88.72	12.35
2	PAV100	102.71	13.99
2	PAV117	112.59	9.88
2	PAV55	129.41	16.82
2	PAV54	139.81	10.4
2	PAV14	150.48	10.67
2	PAV56	158.02	7.54
2	umc1252	164.95	6.93
2	umc1256	165.12	0.17
2	umc49	173.4	8.28
2	umc1516	179.93	6.53
2	psr144c	182.97	3.04
2	psr144a	184.52	1.55
2	bnlg1940	186.3	1.78
2	isu091	188.33	2.03
2	S2_218638586	190.33	2
2	bnlg1746	191.71	1.38
2	mmp188	191.9	0.19
2	mmc0381	192.5	0.6
2	npi610	196.75	4.25
2	mmp34	201.25	4.5
2	S2_214947749	208.16	6.91
2	npi298	209.02	0.86
2	umc2085	213.21	4.19
2	npi210	218.57	5.36
2	bnl6.20	224.18	5.61
2	InDel52	225.76	1.58
2	InDel51	234.34	8.58
2	umc1604	236.96	2.62
2	umc1947	238.02	1.06
2	phi435417	239.84	1.82
2	umc137a	242.86	3.02
2	mmp84	250.68	7.82
2	mmp116	264.06	13.38
2	umc1049	265.61	1.55
2	asg20	267.64	2.03
2	umc1560	271.23	3.59
2	php20017a	271.87	0.64
2	umc36b	273.21	1.34
2	phi251315	277.74	4.53
2	S2_198407373	279.29	1.55
2	S2_198407355	279.57	0.28
2	uaz194a	282.13	2.56
2	rz474c	285.39	3.26
2	S2_194358399	298.08	12.69
2	umc1890	301.06	2.98
2	PAV23	321.88	20.82
2	php20005	341.99	20.11
2	bcd926b	343.83	1.84
2	umc2129	347.22	3.39
2	umc1108	354.75	7.53
2	umc1004	372.38	17.63
2	psb365b	373.6	1.22
2	umc1080	373.99	0.39
2	bnlg1138	374.67	0.68
2	umc2178	376.18	1.51
2	S2_167847753	377.49	1.31
2	umc1658	378.47	0.98
2	bnlg1036	380.27	1.8
2	npi297	383.74	3.47
2	umc1079	385.73	1.99
2	InDel2	389.14	3.41
2	InDel47	394.91	5.77
2	csu1080b	397.52	2.61
2	mmc0401	400.93	3.41
2	umc1028	403.11	2.18
2	S2_109577790	407.86	4.75
2	mmp119	408.64	0.78
2	S2_79769999	408.88	0.24
2	umc1454	410.79	1.91
2	umc131	413.78	2.99
2	isu089	414.4	0.62
2	psr666	415.23	0.83
2	umc1003	415.83	0.6
2	umc2007	418.11	2.28
2	mmp89	420.73	2.62
2	php10012	429.42	8.69
2	umc2079	429.66	0.24
2	bnlg121	431.11	1.45
2	umc2088	433.71	2.6
2	umc1861	435.74	2.03
2	npi242a	436.36	0.62
2	umc2030	436.99	0.63
2	umc1259	440.11	3.12
2	bnlg108	443.53	3.42
2	mmp91	446.85	3.32
2	bnlg1175	453.5	6.65
2	bnlg1018	454.2	0.7
2	umc1580	454.2	0
2	umc134b	456.41	2.21
2	prp2	460.15	3.74
2	mmp167	463.32	3.17
2	InDel45	467.17	3.85
2	umc1541	472.22	5.05
2	umc1465	473.28	1.06
2	umc1448	476.82	3.54
2	umc259b	477.88	1.06
2	umc1326	479.28	1.4
2	umc1024	487.79	8.51
2	S2_28894327	488.47	0.68
2	npi607	491.09	2.62
2	InDel44	495.32	4.23
2	umc34	499.52	4.2
2	bnlg381	500.81	1.29
2	bnlg1064	504.12	3.31
2	mmp42	507.71	3.59
2	umc1185	509.7	1.99
2	psr901	513.62	3.92
2	mmp33	521.62	8
2	umc1776	527.29	5.67
2	umc61	531.43	4.14
2	npi287a	533.36	1.93
2	umc44b	541.31	7.95
2	mmc0231	544.03	2.72
2	lim328	551.16	7.13
2	umc6	557.52	6.36
2	umc1422	563.5	5.98
2	umc1261	565.15	1.65
2	umc1262	566.4	1.25
2	myb5	568.92	2.52
2	bnlg1327	569.69	0.77
2	bnlg2277	574.57	4.88
2	eks1	592.42	17.85
2	S2_10387085	600.01	7.59
2	umc1824	611.78	11.77
2	mmc0111	612.5	0.72
2	InDel43	614.15	1.65
2	npi208c	616.69	2.54
2	npi421a	616.69	0
2	S2_6151843	616.96	0.27
2	umc1265	623.54	6.58
2	umc1980	625.55	2.01
2	bnlg1017	634.83	9.28
2	bnlg1297	640.52	5.69
2	umc1542	642.67	2.15
2	InDel153	643.77	1.1
2	S2_4580503	645.75	1.98
2	npi254a	646.57	0.82
2	umc53a	649.95	3.38
2	umc1165	653.34	3.39
2	psb485b	657.42	4.08
2	S2_3410333	663.52	6.1
2	S2_3410285	663.75	0.23
2	S2_3410336	664.45	0.7
2	php20568b	670.85	6.4
2	isu144a	675.82	4.97
2	S2_1462824	694.19	18.37
2	isu053a	695.78	1.59
3	umc2118	0	0
3	umc2105	1.77	1.77
3	phi453121	4.06	2.29
3	umc1931	5.73	1.67
3	phi404206	10.03	4.3
3	umc1780	10.23	0.2
3	bnl8.15	10.44	0.21
3	umc1394	19.45	9.01
3	umc1970	25.27	5.82
3	umc2071	26.09	0.82
3	asg64	26.5	0.41
3	mmp158a	28.66	2.16
3	umc1892	32.17	3.51
3	php20905	33.67	1.5
3	phi104127	34.32	0.65
3	umc2049	34.93	0.61
3	mmp38	38.85	3.92
3	csu32	51.36	12.51
3	asg30c	53.3	1.94
3	umc1458	61.56	8.26
3	bnlg1144	70.34	8.78
3	umc1886	71.75	1.41
3	InDel54	87.16	15.41
3	umc1057	90.82	3.66
3	php20042a	94.19	3.37
3	bnlg1647	95.97	1.78
3	csu324b	100.1	4.13
3	asg24	101.21	1.11
3	InDel154	112.51	11.3
3	S3_9948462	113.85	1.34
3	lim66	116.79	2.94
3	bnlg1447	120.46	3.67
3	InDel91	130.95	10.49
3	mmp79	135.47	4.52
3	mmp186	141.05	5.58
3	npi276a	147.77	6.72
3	bnl8.35a	148.49	0.72
3	asg48	149.12	0.63
3	umc1030	153.05	3.93
3	umc1012	153.05	0
3	npi446	156.68	3.63
3	umc1425	157.75	1.07
3	umc2000	159.49	1.74
3	umc1608	160.6	1.11
3	PAV111	169.28	8.68
3	PAV69	194.28	25
3	umc2158	210.88	16.6
3	umc1495	211.69	0.81
3	umc1392	215	3.31
3	umc2033	215.53	0.53
3	psr754b	219.67	4.14
3	umc1742	222.45	2.78
3	umc2117	223.44	0.99
3	bnlg1638	225.27	1.83
3	bnlg1113	226.13	0.86
3	bnlg1452	226.13	0
3	mmp144	228.02	1.89
3	mmp36	234.84	6.82
3	cdo244d	239.78	4.94
3	mmc0132	239.78	0
3	umc1908	241.21	1.43
3	npi247	241.42	0.21
3	mmc0312	242.06	0.64
3	mmp69	244.01	1.95
3	rz382a	246.72	2.71
3	InDel56	250.74	4.02
3	bnlg1816	253.83	3.09
3	php10016c	255.53	1.7
3	umc1223	258.02	2.49
3	rz244b	261.82	3.8
3	umc1920	264.1	2.28
3	umc10a	265.18	1.08
3	php20558a	266.04	0.86
3	mmp9	267.41	1.37
3	hac101a	269.23	1.82
3	psb527a	273.7	4.47
3	umc1449	281.77	8.07
3	umc1527	287.52	5.75
3	umc1773	288.41	0.89
3	psr628	288.61	0.2
3	umc2002	291	2.39
3	phi053	293.1	2.1
3	cdo344a	294.61	1.51
3	umc1600	297.56	2.95
3	umc1174	299.39	1.83
3	umc102	300.59	1.2
3	mmp80	301.94	1.35
3	uaz288a	303.34	1.4
3	rz296b	305.12	1.78
3	umc1158	307.56	2.44
3	umc1102	309.93	2.37
3	bnlg1035	310.57	0.64
3	umc1167	312.07	1.5
3	umc2020	312.97	0.9
3	mmc0022	312.97	0
3	InDel58	319.36	6.39
3	umc1501	320.81	1.45
3	psr119a	323.47	2.66
3	cdo105	325.88	2.41
3	S3_147594616	326.69	0.81
3	umc26a	333.55	6.86
3	csu184	336.2	2.65
3	csu636	344.31	8.11
3	umc1973	354.25	9.94
3	umc1539	359.35	5.1
3	bnl5.37b	359.79	0.44
3	npi296	359.79	0
3	umc1311	363.35	3.56
3	umc1730	366.72	3.37
3	umc1027	369.63	2.91
3	bnl10.24a	370.27	0.64
3	lim486	373.97	3.7
3	rz538b	379.94	5.97
3	asg39	384.91	4.97
3	S3_178004783	390.92	6.01
3	psb79	400	9.08
3	umc60	401.07	1.07
3	psr754a	407.85	6.78
3	umc1644	419.71	11.86
3	mmp5	423.6	3.89
3	csu1183	426.03	2.43
3	bnlg1951	427.5	1.47
3	umc82c	428.2	0.7
3	S3_186071755	430.53	2.33
3	ufg42	433.13	2.6
3	csu191	434.93	1.8
3	S3_186844182	435.74	0.81
3	bnlg1160	438.19	2.45
3	S3_188926808	444.73	6.54
3	lim424	446.88	2.15
3	asg7b	454.16	7.28
3	bnl6.16a	457.44	3.28
3	php15033	461.68	4.24
3	bnlg197	462.11	0.43
3	umc2050	471.57	9.46
3	umc1135	473.55	1.98
3	umc1767	475.33	1.78
3	npi212b	477.56	2.23
3	umc1399	477.98	0.42
3	umc1528	478.16	0.18
3	bnlg1605	478.33	0.17
3	S3_199961766	482.8	4.47
3	umc1404	490.62	7.82
3	umc1489	491.38	0.76
3	InDel59	492.77	1.39
3	S3_202932685	497.1	4.33
3	php20521	497.65	0.55
3	umc1825	504.49	6.84
3	umc17a	510.09	5.6
3	umc1140	529.5	19.41
3	mmc0251	530.96	1.46
3	umc1915	535.79	4.83
3	bnlg1108	536.72	0.93
3	umc2081	543.34	6.62
3	umc1320	547.24	3.9
3	php10080	548.62	1.38
3	umc1273	550.44	1.82
3	umc63a	558.56	8.12
3	csu845	562.66	4.1
3	csu303	565.83	3.17
3	umc2174	572.39	6.56
3	InDel197	579.76	7.37
3	InDel61	583.23	3.47
3	psb443	597.81	14.58
3	psb041	597.81	0
3	sho89	598.01	0.2
3	psb107c	602.39	4.38
3	umc2152	611.46	9.07
3	lim182	615.67	4.21
3	umc1813	621.02	5.35
3	bnlg1536	624.58	3.56
3	PAV90	641.1	16.52
3	bnlg1754	659.23	18.13
3	S3_221581517	659.47	0.24
3	npi457	661.13	1.66
3	npi425a	662.9	1.77
3	npi420	670.27	7.37
3	InDel62	693.63	23.36
3	umc1641	706.95	13.32
3	lim444	716.41	9.46
3	lim96	722.14	5.73
3	lim82	723.22	1.08
3	umc1594	727.1	3.88
3	InDel166	733.42	6.32
3	InDel174	738.81	5.39
4	InDel78	0	0
4	S4_240467004	3.2	3.2
4	bnlg1890	4.89	1.69
4	umc1707	6.71	1.82
4	umc1197	10.55	3.84
4	mmp182	13.69	3.14
4	umc1058	16.36	2.67
4	umc169	24.29	7.93
4	InDel156	31.48	7.19
4	umc1180	38.54	7.06
4	asg41	41.79	3.25
4	bnl15.07a	45.86	4.07
4	S4_238275467	46.79	0.93
4	S4_238121332	48.33	1.54
4	umc1109	48.78	0.45
4	lim471	49.65	0.87
4	S4_237390758	56.8	7.15
4	S4_237390755	57.03	0.23
4	umc1532	62.78	5.75
4	umc124b	63.21	0.43
4	php20608a	65.49	2.28
4	bnlg589	65.89	0.4
4	InDel4	68.28	2.39
4	umc1101	79.47	11.19
4	umc2046	81.46	1.99
4	npi593a	86.15	4.69
4	umc1573	93.28	7.13
4	InDel77	102.12	8.84
4	cdo534a	115.89	13.77
4	umc1328	119.09	3.2
4	mmp94	123.18	4.09
4	asg22	125.31	2.13
4	mmp134	127.56	2.25
4	npi449b	129.71	2.15
4	umc1854	132.23	2.52
4	InDel76	138.32	6.09
4	PAV10	151.19	12.87
4	php10025	162.49	11.3
4	umc1999	164.3	1.81
4	umc2139	169.93	5.63
4	umc52	177.85	7.92
4	lim446	184.42	6.57
4	umc2188	189.7	5.28
4	umc2135	193.19	3.49
4	umc1842	197.89	4.7
4	rz596b	200.35	2.46
4	mmp178	204.09	3.74
4	umc2187	208.57	4.48
4	ufg23	217.64	9.07
4	InDel74	224.79	7.15
4	umc15a	227.98	3.19
4	npi444	229.68	1.7
4	phi093	231.72	2.04
4	npi270	234.82	3.1
4	php20071	236.24	1.42
4	npi570	248.73	12.49
4	umc158	255.8	7.07
4	umc1899	259.25	3.45
4	bnlg2244	262.61	3.36
4	bnl10.05	263.45	0.84
4	gol1	265.79	2.34
4	bnlg1444	266.56	0.77
4	mmp3	271.9	5.34
4	asg27a	274.61	2.71
4	umc1808	275.89	1.28
4	umc1667	279.18	3.29
4	umc1775	284.72	5.54
4	asg33	289.58	4.86
4	InDel73	290.78	1.2
4	S4_177434390	293.89	3.11
4	S4_177434395	293.89	0
4	bnl5.24b	297.39	3.5
4	mmp115	306.39	9
4	umc19	311.29	4.9
4	umc104a	314.49	3.2
4	mmp147	316.74	2.25
4	umc2038	317.15	0.41
4	umc66	325.39	8.24
4	bnlg1137	330.15	4.76
4	InDel177	344.57	14.42
4	rz273a	366.58	22.01
4	rz567b	372.26	5.68
4	S4_158561442	374.9	2.64
4	S4_158561470	375.59	0.69
4	S4_158561436	375.59	0
4	S4_158561435	375.59	0
4	zm1	377.54	1.95
4	mmp176	382.53	4.99
4	mmp97	383.33	0.8
4	umc2027	387.58	4.25
4	S4_153520812	394	6.42
4	mmc0371	401.11	7.11
4	umc1945	402.85	1.74
4	php20597a	404.43	1.58
4	InDel71	408.01	3.58
4	InDel70	412.83	4.82
4	umc1142	417.13	4.3
4	umc1346	418.91	1.78
4	mmp149	420.99	2.08
4	mmp78	425.27	4.28
4	psr128	429.51	4.24
4	mmp140	430.98	1.47
4	bnlg1755	431.9	0.92
4	umc1511	434.11	2.21
4	isu061d	437.31	3.2
4	S4_67144530	438.96	1.65
4	InDel68	439.97	1.01
4	S4_69842356	441.33	1.36
4	bnl15.45	441.91	0.58
4	umc42a	442.55	0.64
4	mmp125	444.25	1.7
4	S4_62309490	445.3	1.05
4	S4_59258071	445.79	0.49
4	S4_65828714	446.81	1.02
4	umc1031	448.56	1.75
4	InDel67	450.88	2.32
4	csu509	453.44	2.56
4	psr152b	455.34	1.9
4	umc1303	458.23	2.89
4	bnlg1265	459.99	1.76
4	umc191	468.87	8.88
4	phi079	473.2	4.33
4	phi026	473.2	0
4	S4_35551940	474.41	1.21
4	umc2061	478.14	3.73
4	umc1969	480.08	1.94
4	agrr301	482.94	2.86
4	bnlg490	489.57	6.63
4	mmc0471	494.49	4.92
4	umc1963	497.44	2.95
4	lim415	499.6	2.16
4	umc1652	501.16	1.56
4	psb527b	503.26	2.1
4	umc1117	507.54	4.28
4	npi386	513.58	6.04
4	wip2	519.01	5.43
4	pgd3	523.48	4.47
4	S4_18581648	525.64	2.16
4	umc2039	527.55	1.91
4	mmp111	534.94	7.39
4	umc2176	542.6	7.66
4	umc1902	549.36	6.76
4	isu144b	557.89	8.53
4	InDel155	559.53	1.64
4	InDel64	565.81	6.28
4	csu235	570.59	4.78
4	umc1926	573.04	2.45
4	umc87a	579.41	6.37
4	psr144b	583.27	3.86
4	umc1943	606.59	23.32
4	php20725	621.14	14.55
4	umc1759	623.15	2.01
4	phi295450	623.15	0
4	InDel63	634.99	11.84
4	PAV48	647.49	12.5
4	PAV47	662.6	15.11
4	PAV42	678.3	15.7
4	PAV5	698.71	20.41
4	umc1669	726.17	27.46
4	umc1164	735.1	8.93
4	bx4	744.26	9.16
4	mmp174	750.54	6.28
4	umc123	755.76	5.22
4	umc1228	756.9	1.14
4	csu221	761.33	4.43
4	msf1	764.16	2.83
4	rca1	769.72	5.56
4	ufg52	772.4	2.68
4	ufg26	773.52	1.12
4	bnlg1434	775.82	2.3
5	umc1153	0	0
5	php10017	6.96	6.96
5	rz446b	11.94	4.98
5	umc104b	13.7	1.76
5	S5_214075234	22.43	8.73
5	S5_214075225	22.43	0
5	S5_214075260	22.43	0
5	mmp175	25.7	3.27
5	umc1225	29.73	4.03
5	php20523b	32.09	2.36
5	npi288a	37.55	5.46
5	umc1792	42.37	4.82
5	mmp170	48.62	6.25
5	S5_212169455	50.09	1.47
5	S5_212169457	50.09	0
5	S5_212169454	50.09	0
5	S5_212169465	50.09	0
5	InDel90	55.04	4.95
5	bnlg1597c	56.09	1.05
5	bnlg118	60.02	3.93
5	bnl5.24a	60.02	0
5	mmp118	67.53	7.51
5	umc1072	68.57	1.04
5	bnlg1118	76.49	7.92
5	S5_205362490	99.63	23.14
5	S5_205362487	99.63	0
5	umc108	106.75	7.12
5	npi442	112.54	5.79
5	InDel175	114.7	2.16
5	phi085	115.99	1.29
5	S5_203210193	121.74	5.75
5	S5_203210150	121.74	0
5	S5_203210167	121.74	0
5	cdo507b	123.05	1.31
5	rz273b	123.05	0
5	mmp169	126.64	3.59
5	php20566	130.46	3.82
5	rz567a	131.09	0.63
5	S5_200685249	137.27	6.18
5	S5_200685215	137.27	0
5	S5_200685219	137.27	0
5	bnlg609	140.07	2.8
5	InDel89	141.99	1.92
5	npi458a	142.88	0.89
5	php20531	148.13	5.25
5	umc1524	148.75	0.62
5	umc1680	148.75	0
5	umc1752	153.44	4.69
5	umc54	159.23	5.79
5	PAV70	170.53	11.3
5	mmc0481	181.72	11.19
5	umc126a	187.32	5.6
5	S5_189772004	188.78	1.46
5	mmp104	197.75	8.97
5	InDel88	207.46	9.71
5	S5_186840948	209.89	2.43
5	S5_186840918	209.89	0
5	S5_182772290	219.96	10.07
5	mmp90	222.27	2.31
5	nbp35	223.05	0.78
5	umc1155	225.79	2.74
5	umc1264	230.22	4.43
5	mmp47	232.92	2.7
5	umc1822	237.19	4.27
5	umc2026	237.55	0.36
5	S5_174619841	237.55	0
5	phi333597	240.1	2.55
5	mmc0081	244.48	4.38
5	umc1482	249.25	4.77
5	bnl5.71a	251.91	2.66
5	umc1171	256.62	4.71
5	umc1221	263.35	6.73
5	csu308	266.07	2.72
5	myb3	273.07	7
5	InDel199	281.65	8.58
5	S5_167943364	286.31	4.66
5	umc1349	290.72	4.41
5	csu302	297.4	6.68
5	npi449a	303.38	5.98
5	bnlg2323	306.03	2.65
5	lim4	309.63	3.6
5	bnlg1208	310.71	1.08
5	S5_144887426	311.89	1.18
5	S5_144887473	311.89	0
5	InDel86	314.23	2.34
5	umc1747	316.61	2.38
5	umc1060	317.54	0.93
5	umc1990	318.86	1.32
5	rz87	321.77	2.91
5	S5_93516173	322.28	0.51
5	umc1591	323.22	0.94
5	mmp60	326.36	3.14
5	umc40	328.72	2.36
5	InDel85	334.49	5.77
5	InDel84	352.46	17.97
5	S5_69448377	361.12	8.66
5	bnl4.36	365.57	4.45
5	bnlg1902	369.61	4.04
5	S5_75886672	371.62	2.01
5	mmp58	372.62	1
5	ufg60	376.32	3.7
5	php15024	377.9	1.58
5	umc1389	380.2	2.3
5	InDel83	382.17	1.97
5	psr167	384.22	2.05
5	mmp108a	385.77	1.55
5	umc1	387.63	1.86
5	umc1355	388.06	0.43
5	umc1609	391.47	3.41
5	S5_56902078	394.18	2.71
5	S5_56902062	394.18	0
5	S5_56902060	394.18	0
5	S5_53078437	395.21	1.03
5	rz242b	396.8	1.59
5	umc1935	399.39	2.59
5	S5_49827105	400.58	1.19
5	S5_49827106	400.58	0
5	S5_46262035	402.07	1.49
5	umc43	402.07	0
5	bnl6.10	402.07	0
5	ufg49	402.93	0.86
5	umc1315	407.16	4.23
5	umc1447	410.78	3.62
5	lim175	416.71	5.93
5	InDel81	423.6	6.89
5	InDel80	429.37	5.77
5	umc1048	432.75	3.38
5	bnl5.02a	433.84	1.09
5	cdo98a	434.95	1.11
5	umc2035	438.49	3.54
5	mmc0351	439.02	0.53
5	psr544	441.99	2.97
5	bcd207b	443.64	1.65
5	csu340	446.34	2.7
5	bnl7.56	448.72	2.38
5	S5_19675795	449.54	0.82
5	umc1597	450.25	0.71
5	bnlg1046	451.66	1.41
5	cdo795b	453.46	1.8
5	mmp112	455.37	1.91
5	umc1686	457.67	2.3
5	rz474a	463.35	5.68
5	csu164b	464	0.65
5	InDel79	469.75	5.75
5	bnlg1879	477.78	8.03
5	bcd1072a	484.98	7.2
5	mmp130	486.92	1.94
5	umc107b	497.21	10.29
5	cdo122b	501.81	4.6
5	umc1587	507.77	5.96
5	psr922a	510.9	3.13
5	tua4	515.12	4.22
5	asg73	517.21	2.09
5	bnlg565	518.36	1.15
5	rz630f	524.39	6.03
5	npi282a	532.01	7.62
5	umc2036	536.12	4.11
5	S5_5637857	556.28	20.16
5	lim407	565.78	9.5
5	psb239a	567.22	1.44
5	bnl7.21c	576.43	9.21
5	umc1523	578.93	2.5
5	npi409	581.28	2.35
5	sca1	582.24	0.96
5	umc1260	582.63	0.39
5	S5_2601163	588.04	5.41
5	S5_2601110	588.04	0
5	umc86b	593.96	5.92
5	umc1325	595.98	2.02
5	umc1901	600.22	4.24
5	umc1445	603.43	3.21
5	bnl8.33	605.67	2.24
5	mmp6	609.84	4.17
5	umc1097	611.37	1.53
5	umc1423	615.34	3.97
5	csu1087	620.3	4.96
5	umc1253	621.34	1.04
5	ufg36	623.19	1.85
5	S5_1531780	626.75	3.56
5	PAV58	640.41	13.66
6	umc49f	0	0
6	umc1143	14.36	14.36
6	bnlg238	19.14	4.78
6	bnlg161b	19.14	0
6	rz143a	38.98	19.84
6	umc85a	44.93	5.95
6	isu085a	46.15	1.22
6	umc1606	47.77	1.62
6	cdo1173c	49.59	1.82
6	bnlg1371	51.03	1.44
6	bnl6.29a	51.66	0.63
6	umc1229	55.78	4.12
6	bnlg1867	58.15	2.37
6	PAV129	78.99	20.84
6	PAV75	94.35	15.36
6	PAV49	99.74	5.39
6	php20528	104.2	4.46
6	php20854	105.15	0.95
6	cdo545	105.98	0.83
6	umc1133	106.64	0.66
6	uck1	109.06	2.42
6	mmp76	112.39	3.33
6	ufg69	113.23	0.84
6	mmp20	114.22	0.99
6	mmp160	115.36	1.14
6	uaz232b	116.33	0.97
6	mmp10	120	3.67
6	mmp4	125.58	5.58
6	mmp108b	127.57	1.99
6	y1ssr	129.68	2.11
6	S6_87119784	133.02	3.34
6	S6_87119786	133.02	0
6	umc1006	133.99	0.97
6	rz242a	135.63	1.64
6	mir1	136.43	0.8
6	umc1656	140.49	4.06
6	mmp117	146.24	5.75
6	mmp51	149.17	2.93
6	PAV77	157.75	8.58
6	PAV76	164.86	7.11
6	umc1257	175.12	10.26
6	psr129b	177.39	2.27
6	psb108	180.31	2.92
6	umc1595	182.6	2.29
6	csu923	187.38	4.78
6	InDel93	192.45	5.07
6	PAV25	199.6	7.15
6	PAV26	207.85	8.25
6	PAV40	220.45	12.6
6	umc65a	234.73	14.28
6	umc1796	242.04	7.31
6	rz476d	243.85	1.81
6	npi223a	248.53	4.68
6	umc1105	251.18	2.65
6	umc1979	252.44	1.26
6	umc1857	255.25	2.81
6	umc1014	262.74	7.49
6	umc2006	278.06	15.32
6	InDel95	280.58	2.52
6	isu061f	291.56	10.98
6	umc21	293.53	1.97
6	ufg11	300.12	6.59
6	S6_128522753	303.66	3.54
6	uaz280c	305.83	2.17
6	umc1250	308.71	2.88
6	csu481	315.25	6.54
6	umc1826	321.56	6.31
6	umc1187	323.59	2.03
6	umc1352	325.21	1.62
6	umc1413	330.49	5.28
6	umc1114	334.81	4.32
6	npi560	340.36	5.55
6	umc1379	342.16	1.8
6	umc2141	343.62	1.46
6	PAV103	357.46	13.84
6	umc1388	370.33	12.87
6	mmp62	372.38	2.05
6	npi616a	376.05	3.67
6	npi252	377.95	1.9
6	psb107b	379.96	2.01
6	bnlg1174	381.53	1.57
6	umc1020	386.46	4.93
6	phi078	388.83	2.37
6	bnlg1702	390.88	2.05
6	npi608	400.91	10.03
6	uaz121a	416.48	15.57
6	mmp145	421.31	4.83
6	bnlg1732	427.31	6
6	rz444d	429.17	1.86
6	mmp150	431.67	2.5
6	umc38a	437.87	6.2
6	umc1912	440.26	2.39
6	umc1859	442.63	2.37
6	umc1762	444.63	2
6	umc1463	444.82	0.19
6	InDel98	449.38	4.56
6	umc2162	452.41	3.03
6	bcd738a	454.16	1.75
6	lim379	467.95	13.79
6	lim151	470.52	2.57
6	psr162	474.71	4.19
6	umc2170	480.48	5.77
6	asg6a	486.11	5.63
6	umc132a	488.3	2.19
6	nfa102	491.88	3.58
6	phi299852	494.52	2.64
6	phi070	496.32	1.8
6	umc1490	508.16	11.84
6	npi419a	515.96	7.8
6	umc2165	521.39	5.43
6	mmp113	526.34	4.95
6	InDel158	531.53	5.19
6	bnlg1759a	531.96	0.43
6	umc1350	533.05	1.09
6	bnlg1740	538.65	5.6
6	umc62	541.35	2.7
6	npi561	551.37	10.02
6	bnlg1136	556.62	5.25
6	php20599	557.68	1.06
6	mmp105	559.8	2.12
6	csu897	561.24	1.44
6	agp2	561.24	0
6	cdo345c	566.36	5.12
6	cdo202a	569.1	2.74
6	umc2059	572.9	3.8
7	npi611a	0	0
7	php20020	2.92	2.92
7	phi116	3.38	0.46
7	umc168	6.71	3.33
7	ufg39	11.88	5.17
7	umc1406	15.66	3.78
7	umc1407	16.91	1.25
7	umc35a	16.91	0
7	cdo938d	23.06	6.15
7	phi069	50.3	27.24
7	php20909b	56.21	5.91
7	npi433	58.12	1.91
7	npi380	61.34	3.22
7	umc245	63.04	1.7
7	umc1412	73.85	10.81
7	InDel107	90.32	16.47
7	ufg57	95.79	5.47
7	umc1295	98.32	2.53
7	bnlg2259	103.49	5.17
7	umc1768	110.95	7.46
7	csu8	115.54	4.59
7	umc1708	119.06	3.52
7	bcd349	125.49	6.43
7	umc1029	141.18	15.69
7	InDel159	142.41	1.23
7	bnl8.29c	144.65	2.24
7	npi352	146.75	2.1
7	npi263	152.25	5.5
7	npi240a	153.11	0.86
7	bnlg1666	154.66	1.55
7	ufg17	157.28	2.62
7	asg32	166.77	9.49
7	umc1251	171.04	4.27
7	umc1710	172.53	1.49
7	umc254	174.43	1.9
7	umc1936	176.28	1.85
7	umc1301	176.28	0
7	psr135a	178.51	2.23
7	tif1	182.74	4.23
7	isu150	188.91	6.17
7	bnlg1805	189.91	1
7	umc1888	191.34	1.43
7	umc1324	194.29	2.95
7	S7_152777362	195.5	1.21
7	umc1112	196.95	1.45
7	bnlg2271	198.21	1.26
7	ndk1	199.29	1.08
7	psr371a	200.07	0.78
7	umc1134	200.66	0.59
7	umc111b	203.39	2.73
7	bnlg155	205.88	2.49
7	rz404	208.83	2.95
7	S7_145388227	211.26	2.43
7	umc1837	213.49	2.23
7	umc56	219.74	6.25
7	umc110a	222.83	3.09
7	npi389	226.17	3.34
7	umc1660	229.73	3.56
7	mmp152	234.44	4.71
7	bnlg1070	243.25	8.81
7	bnlg434	243.82	0.57
7	npi394	251.59	7.77
7	umc1987	258.47	6.88
7	mmp46	260.07	1.6
7	mmp177c	261.5	1.43
7	umc1450	262.66	1.16
7	bnl15.21	266.8	4.14
7	bcd926a	269.18	2.38
7	S7_130784233	271.55	2.37
7	umc1015	278.47	6.92
7	umc1713	280.08	1.61
7	mmc0411	285.31	5.23
7	S7_127249125	286.26	0.95
7	S7_127249135	286.26	0
7	umc116a	288.16	1.9
7	mmp127	289.79	1.63
7	ufg54	293.13	3.34
7	cdo412b	298.45	5.32
7	bnlg1808	299.47	1.02
7	PAV72	319.02	19.55
7	PAV61	337	17.98
7	PAV98	354.59	17.59
7	bnlg1380	363.47	8.88
7	umc1932	370.69	7.22
7	umc1393	387.84	17.15
7	umc5b	390.95	3.11
7	isu086	392	1.05
7	umc2092	399.08	7.08
7	umc1787	399.48	0.4
7	umc1929	402.76	3.28
7	umc1983	404.95	2.19
7	umc2142	406.96	2.01
7	umc1138	408.36	1.4
7	lim333	415.34	6.98
7	bnlg2203	419.1	3.76
7	InDel103	424.15	5.05
7	bnlg2233	428.11	3.96
7	rz698d	428.95	0.84
7	bnlg1247	429.56	0.61
7	uaz187	430.74	1.18
7	psr371b	431.82	1.08
7	bnlg1094	433.6	1.78
7	phi034	434.11	0.51
7	crt2	438.73	4.62
7	npi600	442.12	3.39
7	S7_21278179	444.65	2.53
7	umc1978	447.07	2.42
7	umc1016	448.18	1.11
7	gta101a	451.38	3.2
7	umc1401	454.65	3.27
7	asg34a	464.52	9.87
7	S7_13571989	466.44	1.92
7	umc1577	467.86	1.42
7	umc1270	469.44	1.58
7	umc1066	470.51	1.07
7	mmp18	474.9	4.39
7	mmp81	477.05	2.15
7	umc2160	479.63	2.58
7	umc1159	496.87	17.24
7	php20581a	508.9	12.03
7	S7_5146124	514.5	5.6
7	S7_5146149	514.5	0
7	asg8	521.55	7.05
7	bnlg2132	528.93	7.38
7	umc1426	534.14	5.21
7	umc1694	536.91	2.77
7	umc1672	538.13	1.22
7	umc1378	552.34	14.21
7	umc1241	564.99	12.65
7	InDel100	576.96	11.97
7	csu582	580.37	3.41
7	umc2177	583.01	2.64
8	npi220a	0	0
8	rz382b	5.61	5.61
8	csu319	6.45	0.84
8	npi114a	9.99	3.54
8	PAV63	31.07	21.08
8	umc1592	44.75	13.68
8	mmp148	46.71	1.96
8	umc2042	48.25	1.54
8	umc1139	51.76	3.51
8	bnl13.05a	62.53	10.77
8	umc1414	66	3.47
8	umc1327	72.65	6.65
8	S8_6465232	80.36	7.71
8	mmp85	88.95	8.59
8	umc1483	103.98	15.03
8	bnlg1194	111.88	7.9
8	InDel8	114.68	2.8
8	npi110a	120.92	6.24
8	cdo460	123.92	3
8	mmp57	125.19	1.27
8	umc1304	136.14	10.95
8	PAV52	143.47	7.33
8	bnlg2235	151.46	7.99
8	bcd1823a	154.2	2.74
8	mmp166	157.26	3.06
8	npi585a	165.89	8.63
8	umc1974	169.95	4.06
8	psr598	172.43	2.48
8	cdo328	174.29	1.86
8	umc1913	175.7	1.41
8	csu329	188.88	13.18
8	umc124a	189.59	0.71
8	umc1530	192.36	2.77
8	mmp72	200.86	8.5
8	mmp120	203.89	3.03
8	mmp158b	208.07	4.18
8	umc32b	209.24	1.17
8	S8_28294194	209.5	0.26
8	rz244a	211.67	2.17
8	bnlg1834	212.53	0.86
8	bnlg2082	213.2	0.67
8	umc1807	213.63	0.43
8	umc1157	213.81	0.18
8	umc1904	214.35	0.54
8	npi260b	218.09	3.74
8	cdo1160a	221.95	3.86
8	umc1910	223.12	1.17
8	S8_72977857	223.56	0.44
8	mmp195f	226.36	2.8
8	cdo202e	230.09	3.73
8	php3818	231.26	1.17
8	umc1415	233.46	2.2
8	umc1470	236.06	2.6
8	umc1984	239.69	3.63
8	InDel110	247.4	7.71
8	phi100175	250.63	3.23
8	umc1735	255.27	4.64
8	umc1457	259.53	4.26
8	php20714	265.11	5.58
8	phi121	266.69	1.58
8	InDel164	270.47	3.78
8	InDel111	270.99	0.52
8	umc2154	274.39	3.4
8	umc1460	282.6	8.21
8	umc1858	288.27	5.67
8	bnlg2046	290.98	2.71
8	gta101d	298.65	7.67
8	InDel112	303.47	4.82
8	bnl2.369	307.32	3.85
8	umc1130	307.95	0.63
8	umc1309	314.41	6.46
8	umc1959	317.69	3.28
8	umc1562	318.59	0.9
8	umc1263	319.14	0.55
8	InDel113	321.31	2.17
8	mmp15	325.37	4.06
8	ufg80	329.65	4.28
8	psb107a	332.71	3.06
8	ufg74	336.74	4.03
8	bnlg666	340.36	3.62
8	umc89a	343.02	2.66
8	umc12a	345.97	2.95
8	bnlg1651	347.73	1.76
8	umc1889	348.08	0.35
8	hda103	349.83	1.75
8	umc1340	351.26	1.43
8	isu114	353.83	2.57
8	umc1316	354.86	1.03
8	bnl12.30a	357.99	3.13
8	umc1149	381.79	23.8
8	umc1728	397.71	15.92
8	umc1905	404.31	6.6
8	bnlg1031	416.83	12.52
8	npi268a	420.83	4
8	bnlg1065	422.27	1.44
8	rz538a	424.78	2.51
8	umc1607	426.88	2.1
8	bnlg1823	440.92	14.04
8	psy2	446.63	5.71
8	umc1268	451.45	4.82
8	bnlg1828	458.4	6.95
8	lim301	460.79	2.39
8	npi414a	465.55	4.76
8	mmp64	470.87	5.32
8	umc1005	476.95	6.08
8	php20793	480.9	3.95
8	umc1933	493.95	13.05
8	mmp146	497.82	3.87
8	umc1673	499.8	1.98
8	npi107	507.67	7.87
8	npi112b	509.32	1.65
8	phi015	511.96	2.64
8	csu146b	516.01	4.05
8	agrr21	520.91	4.9
8	phi233376	539.93	19.02
8	umc1638	551.66	11.73
8	umc1916	556.4	4.74
8	bnlg1131	557.83	1.43
9	PAV132	0	0
9	PAV120	21.35	21.35
9	S4_31674599	36.73	15.38
9	S4_22558097	37.22	0.49
9	S3_204994023	38.93	1.71
9	PAV93	48.99	10.06
9	PAV30	71.76	22.77
9	PAV4	95.34	23.58
9	PAV3	109.5	14.16
9	PAV104	136.96	27.46
9	InDel124	175.85	38.89
9	umc1505	177.23	1.38
9	InDel178	180.68	3.45
9	InDel160	183.97	3.29
9	umc1137	205.54	21.57
9	S9_151993480	221.05	15.51
9	mmp171a	230.6	9.55
9	umc2131	238.88	8.28
9	psb596	239.77	0.89
9	umc2089	244.64	4.87
9	mmp136	249.87	5.23
9	bnlg619	251.59	1.72
9	umc1675	263.02	11.43
9	asg12	266.8	3.78
9	umc1789	268.6	1.8
9	S9_147962492	269.31	0.71
9	isu049	272.44	3.13
9	bnl14.28a	274.01	1.57
9	S9_146680698	278.11	4.1
9	mmp110	278.11	0
9	bnl5.09a	282.31	4.2
9	umc1366	288.98	6.67
9	InDel123	290.09	1.11
9	InDel170	291.41	1.32
9	ufg75c	299.77	8.36
9	mmp168	308.5	8.73
9	csu93a	314.62	6.12
9	mmp131	317.84	3.22
9	asg44	332.37	14.53
9	mmp132	339.56	7.19
9	npi439b	341.36	1.8
9	mmp142	350.41	9.05
9	npi443	361.78	11.37
9	umc2134	367.52	5.74
9	S9_137089331	372.74	5.22
9	InDel169	374.04	1.3
9	npi427a	376.74	2.7
9	ufg24	381.93	5.19
9	csu634	387.76	5.83
9	rz574b	388.9	1.14
9	umc2095	391.84	2.94
9	ufg67	398.66	6.82
9	ufg47	399.42	0.76
9	mmp41	405.84	6.42
9	mmp151d	410.25	4.41
9	umc1231	415.9	5.65
9	php20554	419.77	3.87
9	ufg63	426.81	7.04
9	ufg64	428.75	1.94
9	ufg13a	431.8	3.05
9	lim458	433.55	1.75
9	umc140b	434.97	1.42
9	umc1078	435.76	0.79
9	umc95	437.18	1.42
9	umc38c	440.5	3.32
9	umc2121	441.94	1.44
9	mmp37	443.47	1.53
9	mmp96	444.87	1.4
9	phi032	445.68	0.81
9	umc1120	447.17	1.49
9	S9_121167503	448.12	0.95
9	umc1492	449.15	1.03
9	ufg68	450.59	1.44
9	isu041a	451.68	1.09
9	npi580a	453.87	2.19
9	ufg70	455.98	2.11
9	bnlg1012	458.2	2.22
9	InDel122	462.23	4.03
9	umc1107	465.89	3.66
9	bnlg1159b	467.21	1.32
9	S9_113423962	467.48	0.27
9	gta101c	470.32	2.84
9	psr129a	474.83	4.51
9	psr547	479.2	4.37
9	S9_108351916	485.18	5.98
9	bnlg1209	488.93	3.75
9	umc1571	492.41	3.48
9	lim166	493.53	1.12
9	bnl7.13	495.82	2.29
9	umc1570	496.9	1.08
9	lim99b	500.27	3.37
9	rz682	501.71	1.44
9	bnl5.04	503.6	1.89
9	umc114	504.57	0.97
9	umc1743	504.78	0.21
9	umc1700	506.73	1.95
9	umc1921	508.48	1.75
9	umc20	508.83	0.35
9	umc1688	510.32	1.49
9	umc1691	513.68	3.36
9	umc1271	517.28	3.6
9	asg63a	519.21	1.93
9	mmp2	521.4	2.19
9	InDel118	524.02	2.62
9	csu623	526.51	2.49
9	umc1191	528.55	2.04
9	bnl5.10	530.55	2
9	php20052	531.21	0.66
9	bcd1421	532.03	0.82
9	umc81	532.99	0.96
9	rz953	532.99	0
9	rz273c	534.76	1.77
9	psr160c	537.6	2.84
9	psr160d	540.64	3.04
9	InDel117	545.6	4.96
9	mmp170b	550.73	5.13
9	ufg71	554.84	4.11
9	lim101	556.94	2.1
9	umc1586	559.39	2.45
9	S9_24472332	561.89	2.5
9	umc1258	563.93	2.04
9	lim286	566.94	3.01
9	phi022	568.36	1.42
9	umc1634	569.83	1.47
9	umc1698	579.74	9.91
9	mmp30	586.87	7.13
9	mmp77	595.59	8.72
9	bnlg1401	600.73	5.14
9	bnlg244	605.51	4.78
9	InDel116	606.97	1.46
9	mmp162	611.76	4.79
9	umc1636	618.82	7.06
9	isu111b	629.58	10.76
9	csu471	639.66	10.08
9	umc1170	644.2	4.54
9	bz1	652.36	8.16
9	umc1596	655.83	3.47
9	umc1967	658.43	2.6
9	umc1588	660.4	1.97
9	sh1	662.15	1.75
9	umc1809	673.97	11.82
9	c1	674.52	0.55
9	bnlg1810	676.66	2.14
9	bnlg1583	676.66	0
9	ufg41	687.99	11.33
9	lim343	691.95	3.96
9	php10005	704.22	12.27
9	umc1867	708.34	4.12
9	bnlg2122	711.21	2.87
9	umc1370	714.87	3.66
9	npi253a	718.19	3.32
9	bnlg1724	720.07	1.88
9	umc109	726.25	6.18
9	umc1957	730.86	4.61
10	S10_1088261	0	0
10	mmp48b	9.85	9.85
10	mmp48a	19.63	9.78
10	umc1380	28.4	8.77
10	php20626	30.55	2.15
10	bnl3.04	32.35	1.8
10	psr119c	33.63	1.28
10	php20753a	35.32	1.69
10	phi041	36.24	0.92
10	php20075a	40.02	3.78
10	PAV112	55.95	15.93
10	csu1061b	68.02	12.07
10	umc2053	80.41	12.39
10	umc2018	84.74	4.33
10	umc1152	93.57	8.83
10	S10_5483901	97.68	4.11
10	umc1576	99.7	2.02
10	InDel35	103.27	3.57
10	umc2034	113.68	10.41
10	S10_8660173	122.19	8.51
10	S10_8660170	122.19	0
10	phi059	122.66	0.47
10	isu085b	123.87	1.21
10	umc2069	134.3	10.43
10	umc130	138.27	3.97
10	csu625	138.68	0.41
10	npi105a	141.05	2.37
10	umc18b	141.88	0.83
10	gcsh1	145.89	4.01
10	lim2	151.09	5.2
10	bcd1072b	154.79	3.7
10	php06005	155.71	0.92
10	umc1962	157.63	1.92
10	umc1367	159.81	2.18
10	bnlg210	160.19	0.38
10	uaz116	160.75	0.56
10	umc1381	163.09	2.34
10	php20646	165.23	2.14
10	InDel36	167.55	2.32
10	umc2016	170.87	3.32
10	bcd147	171.86	0.99
10	psb527c	173.25	1.39
10	umc1345	175.12	1.87
10	ufg59	177.36	2.24
10	umc1179	182.29	4.93
10	umc1239	187.02	4.73
10	S10_82307070	188.92	1.9
10	psr690	189.92	1
10	npi445a	191.38	1.46
10	bnlg1712	192	0.62
10	phi050	194.89	2.89
10	umc155	195.31	0.42
10	umc64a	197.02	1.71
10	umc1995	200.5	3.48
10	umc1246	202.62	2.12
10	InDel38	204.74	2.12
10	PAV94	210.15	5.41
10	InDel37	213.63	3.48
10	fgp1	218.73	5.1
10	umc1336	223.94	5.21
10	S10_89406465	224.9	0.96
10	PAV64	234.33	9.43
10	PAV51	256.48	22.15
10	InDel39	275.65	19.17
10	psb527d	281.93	6.28
10	phi062	285.59	3.66
10	umc1090	287.35	1.76
10	umc1077	287.53	0.18
10	mmp16	289.07	1.54
10	umc2163	294.15	5.08
10	umc1053	295.62	1.47
10	asg2	298.4	2.78
10	umc1911	301.88	3.48
10	php15013	305.13	3.25
10	umc1330	308.47	3.34
10	umc1272	312.38	3.91
10	S10_125205003	312.61	0.23
10	S10_126652665	314.17	1.56
10	umc1115	315.58	1.41
10	S10_127620332	321.19	5.61
10	umc1677	322.06	0.87
10	umc259a	323.64	1.58
10	npi578	323.85	0.21
10	isu058b	327.03	3.18
10	php20719a	330.84	3.81
10	umc1930	332.4	1.56
10	mmp12	338.6	6.2
10	bnlg1074	342.69	4.09
10	bnlg1250	345.42	2.73
10	umc1506	349.22	3.8
10	csu745a	350.54	1.32
10	ufg81	352.64	2.1
10	ufg28a	360.86	8.22
10	ufg37	360.86	0
10	umc1477	372.77	11.91
10	InDel41	384.59	11.82
10	bnl10.13a	390.58	5.99
10	bnlg1028	394.65	4.07
10	psb365a	397.43	2.78
10	bnl17.02	401.76	4.33
10	umc2122	406.23	4.47
10	umc1993	421.61	15.38
10	bnlg2190	423.2	1.59
10	ufg62	426.81	3.61
10	agrr37c	438.61	11.8
10	bnl7.49a	442.56	3.95
10	umc1196	448.65	6.09
10	umc1084	449.3	0.65
10	bnlg1677	452.6	3.3
10	npi208b	454.94	2.34
10	mmp181	464.32	9.38
10	bnlg1839	466	1.68
10	umc1176	467.96	1.96
10	PAV78	483.66	15.7
10	bnlg1360	498.62	14.96
10	npi254b	499.68	1.06
10	bnlg1450	510.03	10.35
10	php20568a	521.36	11.33
10	umc2021	529.72	8.36
10	umc2126	537.61	7.89
10	isu053b	546.36	8.75
10	S10_148581085	547.36	1
10	asg19b	547.6	0.24
10	csu48	556.29	8.69
